# Supplementary material for: Efficacy of Kairomone Lures to Attract Parasitoids of Halyomorpha halys
Source: Insects. 2023 Jan 25;14(2):125. doi: 10.3390/insects14020125 (PMC9962316; doi:10.3390/insects14020125)
Supplement: Supplementary file 1 [file insects-14-00125-s001.zip]

Archive with 1 entries (1 files):
- insects-2165344-supplementary.pdf
